# Supplementary material for: Intra-tumor microbiome-based tumor survival indices predict immune interaction and drug sensitivity on pan-cancer scale
Source: mSystems. 2025 Jun 25;10(7):e00312-25. doi: 10.1128/msystems.00312-25 (PMC12282056; doi:10.1128/msystems.00312-25)
Supplement: Table S1 — Number of retained features at each selection step. [file msystems.00312-25-s0002.xlsx]

## Sheet: Sheet1
Supplementary Table 1: Number of retained features at each selection step.
Cancer	Univariate Cox	Random Survival Forest	Lasso-Cox Analysis
	(p<0.05)	(Top 50)	(Coef ≠ 0)
ACC	67	50	0
BLCA	104	50	0
BRCA	28	27	0
CESC	103	50	0
CHOL	17	17	0
COAD	4	4	4
DLBC	21	21	0
ESCA	24	10	0
GBM	39	25	5
HNSC	50	47	0
KICH	89	16	5
KIRC	5	5	5
KIRP	48	48	0
LAML	36	36	0
LGG	43	43	22
LIHC	81	50	38
LUAD	19	9	0
LUSC	50	32	0
MESO	62	50	0
OV	18	15	6
PAAD	12	10	10
PCPG	61	50	0
PRAD	19	19	0
READ	10	10	0
SARC	54	50	0
SKCM	13	13	0
STAD	315	50	23
TGCT	19	19	0
THCA	7	6	0
THYM	19	19	4
UCEC	11	2	0
UCS	34	34	0
UVM	91	50	0
