# Supplementary material for: Intra-tumor microbiome-based tumor survival indices predict immune interaction and drug sensitivity on pan-cancer scale
Source: mSystems. 2025 Jun 25;10(7):e00312-25. doi: 10.1128/msystems.00312-25 (PMC12282056; doi:10.1128/msystems.00312-25)
Supplement: Table S2 — Survival-associated microbes used in the construction of the TMSI model for each cancer type. [file msystems.00312-25-s0003.xlsx]

## Sheet: Supplementary Table 1
Supplementary Table 2. Survival-Associated Microbes Used in the Construction of the TMSI Model for Each Cancer Type
Microbe	Coefficient	Cancer
Williamsia	0.00868004	COAD
Megasphaera	-0.0151189	COAD
Pluralibacter	-0.060091	COAD
Inquilinus	-0.0137249	COAD
Phascolarctobacterium	0.129173	GBM
Crenobacter	0.350672	GBM
Filifactor	0.0623431	GBM
Sphaerobacter	0.00175141	GBM
Slackia	0.0111311	GBM
Truepera	0.00363429	KICH
Arsenophonus	0.0191271	KICH
Collimonas	0.00281437	KICH
Syntrophorhabdus	0.0535905	KICH
Paenirhodobacter	0.0226774	KICH
Olsenella	-0.00101005	KIRC
Buttiauxella	0.0152367	KIRC
Lachnoanaerobaculum	0.00720969	KIRC
Haematospirillum	0.0113975	KIRC
Alistipes	-0.00078021	KIRC
Subdoligranulum	0.476773	STAD
Acaricomes	0.220336	STAD
Paraclostridium	-0.0136659	STAD
Hydrogenivirga	0.0622577	STAD
Granulibacter	0.0493736	STAD
Coprobacillus	-0.0021443	STAD
Dinoroseobacter	0.0276159	STAD
Candidatus_Neoehrlichia	0.141785	STAD
Thalassobaculum	0.0402709	STAD
Microscilla	0.137803	STAD
Chlorobaculum	-0.0029518	STAD
Anaerosalibacter	0.0338063	STAD
Psychrilyobacter	-0.0126272	STAD
Stigmatella	-0.00170329	STAD
Thermosipho	-0.000765917	STAD
Nodularia	-0.00529299	STAD
Fischerella	0.0150028	STAD
Halocynthiibacter	0.0350997	STAD
Thermobaculum	0.0175647	STAD
Komagataeibacter	-0.00410436	STAD
Mageeibacillus	-0.013424	STAD
Diaphorobacter	-0.00105371	STAD
Parachlamydia	-0.00141475	STAD
Anaerobaculum	0.107129	LIHC
Planomonospora	0.0203792	LIHC
Alloscardovia	0.0245541	LIHC
Glutamicibacter	0.0071997	LIHC
Shimwellia	0.0332651	LIHC
Helcobacillus	0.0390722	LIHC
Siansivirga	0.0312094	LIHC
Caldanaerobius	0.0166467	LIHC
Amycolicicoccus	0.0572771	LIHC
Holdemania	0.0454474	LIHC
Eggerthella	0.00267367	LIHC
Dermabacter	0.00601273	LIHC
Acidimicrobium	0.0208747	LIHC
Mastigocladopsis	0.00443983	LIHC
Acidithrix	0.0037629	LIHC
Leptonema	0.0186459	LIHC
Nautilia	0.12738	LIHC
Wohlfahrtiimonas	0.00219202	LIHC
Propionicicella	0.00928653	LIHC
Lachnoanaerobaculum	0.00142647	LIHC
Stackebrandtia	0.00148941	LIHC
Propionimicrobium	0.00252439	LIHC
Candidatus_Azobacteroides	0.00144958	LIHC
Asaia	0.0197179	LIHC
Granulicella	0.00600677	LIHC
Chitinimonas	0.00614638	LIHC
Hallella	0.0199952	LIHC
Mucispirillum	0.0144533	LIHC
Lachnobacterium	0.00617101	LIHC
Synergistes	0.0226275	LIHC
Uliginosibacterium	0.000220853	LIHC
Candidatus_Cardinium	0.00278158	LIHC
Collimonas	-0.000631957	LIHC
Ardenticatena	0.0452987	LIHC
Lewinella	0.00152612	LIHC
Polaribacter	0.00568545	LIHC
Anabaena	0.00212136	LIHC
Pyramidobacter	0.00679775	LIHC
Paraclostridium	0.00449044	OV
Varibaculum	0.00022364	OV
Arcanobacterium	-0.0588765	OV
Dethiosulfatarculus	0.00216523	OV
Gordonibacter	0.0941239	OV
Subdoligranulum	0.305817	OV
Ehrlichia	-0.000679331	PRAD
Lunatimonas	0.0540855	PRAD
Piscirickettsia	-0.00173979	PRAD
Citrobacter	-0.00092091	PRAD
Rikenella	0.975484	THYM
Pyramidobacter	0.0753942	THYM
Brachyspira	0.00236715	THYM
Phocaeicola	0.0814607	THYM
Pseudoflavonifractor	0.0404114	PAAD
Alkanindiges	0.00342252	PAAD
Myroides	0.00441141	PAAD
Modestobacter	0.00596502	PAAD
Sediminibacterium	-0.000784796	PAAD
Candidatus_Neoehrlichia	0.447698	PAAD
Conexibacter	-0.046589	PAAD
Jonquetella	-0.0877864	PAAD
Thermobifida	-0.0542154	PAAD
Anaeromyxobacter	-0.0280528	PAAD
