# Supplementary material for: Intra-tumor microbiome-based tumor survival indices predict immune interaction and drug sensitivity on pan-cancer scale
Source: mSystems. 2025 Jun 25;10(7):e00312-25. doi: 10.1128/msystems.00312-25 (PMC12282056; doi:10.1128/msystems.00312-25)
Supplement: Table S3 — Chemotherapy response prediction results for each cancer type. [file msystems.00312-25-s0004.xlsx]

## Sheet: Supplementary Table 2
Supplementary Table 3. Chemotherapy Response Prediction Results for Each Cancer Type.
Cancer	Drug	Wilcoxon rank-sum test's pvalue	Spearman correlation's coefficient	Spearman correlation's pvalue	Spearman correlation's p-adjust
COAD	CIL55	0.00663682	-0.11662	0.0194912	0.0240722
COAD	cimetidine	0.0231087	-0.111035	0.026188	0.0300137
COAD	carboplatin	0.00656727	-0.127251	0.010753	0.0151452
COAD	C6-ceramide	0.0125092	-0.106832	0.0324547	0.0355277
COAD	cytochalasin B	0.00794543	-0.108701	0.0295261	0.0330352
COAD	sitagliptin	0.00512438	-0.1444	0.00375808	0.00743962
COAD	FGIN-1-27	0.00686745	-0.138488	0.00547016	0.00966444
COAD	itraconazole	0.0345301	-0.148257	0.00291999	0.0063091
COAD	ML031	0.0282954	-0.134428	0.007023	0.0113994
COAD	CIL41	0.0322858	-0.114521	0.0218091	0.0260839
COAD	ML083	0.00228685	-0.143561	0.00396706	0.00773459
COAD	IU1	0.0429676	-0.139847	0.00502414	0.00915075
COAD	SKI-II	0.0445156	-0.110705	0.0266389	0.0303721
COAD	AC55649	0.0448866	-0.109612	0.0281826	0.0318564
COAD	RITA	0.0152683	0.13945	0.00515068	0.00929944
COAD	L-685458	0.0359705	-0.107639	0.0311611	0.0343397
COAD	PI-103	0.0255311	-0.132688	0.00780124	0.0120965
COAD	SRT-1720	0.0362801	-0.11113	0.0260587	0.0299176
COAD	CAY10594	0.0195744	-0.125671	0.0117787	0.0161711
COAD	BRD-K96431673	0.0255886	-0.102519	0.0401761	0.0413689
COAD	tivozanib	0.0206005	-0.111541	0.0255089	0.0295437
COAD	BRD-K78574327	0.0131379	-0.138218	0.00556292	0.0097759
COAD	BRD-K19103580	0.0244593	-0.122464	0.0141303	0.0187361
COAD	BRD-K30019337	0.0126949	-0.133163	0.00758146	0.0119316
COAD	BRD-K84807411	0.00957714	-0.119745	0.016438	0.0209935
COAD	BRD-K02251932	0.0293156	-0.117665	0.0184197	0.0229824
COAD	BRD-K37390332	0.000246626	-0.179064	0.00031368	0.0017668
COAD	obatoclax	0.0146205	-0.134574	0.00696061	0.011326
COAD	brivanib	0.0374618	0.115766	0.0204068	0.0247662
COAD	SNS-032	0.0122652	0.114563	0.0217612	0.0260739
COAD	EX-527	0.00780286	-0.114904	0.0213697	0.0256982
COAD	NPC-26	0.0307025	-0.114026	0.0223895	0.0265507
COAD	BRD-K85133207	0.0273669	0.108494	0.0298395	0.0333292
COAD	Repligen 136	0.0251316	-0.118261	0.0178317	0.0224258
COAD	nintedanib	0.0424322	-0.107721	0.0310321	0.0343123
COAD	foretinib	0.0297718	-0.121343	0.0150452	0.0196722
COAD	MGCD-265	0.0238027	-0.126834	0.011016	0.0153479
COAD	BRD-K07442505	0.038594	-0.104168	0.0370586	0.0388317
COAD	GSK525762A	0.0129782	-0.136567	0.00616147	0.0104113
COAD	ML258	0.00606619	-0.16245	0.0010961	0.00355828
COAD	KW-2449	0.0306352	-0.111289	0.0258448	0.0297757
COAD	RAF265	0.0169592	-0.120385	0.0158672	0.0204951
COAD	silmitasertib	0.0331393	-0.10313	0.0389955	0.0404339
COAD	TG-101348	0.0284213	-0.108267	0.0301852	0.0336014
COAD	elocalcitol	0.033646	-0.128286	0.0101245	0.0146437
COAD	BRD-K26531177	0.0227423	0.119819	0.016371	0.0209486
COAD	tosedostat	0.0196201	-0.104654	0.036179	0.0381985
COAD	COL-3	0.0217732	-0.116627	0.0194844	0.0240722
COAD	GSK2636771	0.00143713	-0.194124	9.14e-05	0.000836564
COAD	VAF-347	0.042878	-0.099741	0.0459277	0.0466354
COAD	alvocidib	0.00782309	-0.149975	0.00260451	0.00587911
COAD	dabrafenib	0.0110524	-0.13757	0.00579148	0.0100968
GBM	nilotinib	0.0485719	0.198622	0.0333401	0.0361963
GBM	austocystin D	0.0286515	0.201549	0.0307746	0.0341422
GBM	KU-0063794	0.0134885	0.22435	0.0159343	0.0204951
GBM	FQI-2	0.0231292	0.213312	0.0220829	0.0262683
GBM	Repligen 136	0.0390481	0.186133	0.0464048	0.0470473
GBM	MGCD-265	0.0226315	0.208671	0.0252208	0.0293649
GBM	selumetinib:PLX-4032 (8:1 mol/mol)	0.00240287	0.262796	0.00454773	0.00858115
GBM	BRD-K97651142	0.0345574	0.204972	0.0279881	0.0317455
KICH	procarbazine	0.0432095	0.359339	0.00354395	0.00723054
KICH	ciclosporin	0.0286052	-0.42794	0.000419733	0.00202702
KICH	GW-843682X	0.0320903	-0.388141	0.00152876	0.00419772
KICH	NSC632839	0.0156536	-0.447118	0.000212266	0.00135809
KICH	BRD-K14844214	0.0184683	-0.37893	0.00201698	0.00507092
KICH	BRD-K13999467	0.0137974	-0.33134	0.00748446	0.0118564
KICH	L-685458	0.048146	-0.332623	0.00724277	0.0115569
KICH	NSC 74859	0.0359332	-0.261663	0.0367452	0.0386823
KICH	BRD-K71781559	0.0217165	-0.397191	0.00115525	0.00364263
KICH	BRD-K48334597	0.00651032	-0.392196	0.00134972	0.00391834
KICH	BRD-K04800985	0.0170099	-0.398245	0.00111759	0.00357522
KICH	BRD-K02251932	0.0464504	-0.370475	0.00258337	0.00587911
KICH	BRD-K27986637	0.0308902	-0.418798	0.000572909	0.00237161
KICH	SU11274	0.0226024	-0.257997	0.0395632	0.0408654
KICH	BRD-K88742110	0.000920605	0.330057	0.00773318	0.0120762
KICH	BRD8899	0.0235195	-0.332738	0.00722152	0.0115569
KICH	NPC-26	0.0333302	-0.422441	0.00050664	0.00224078
KICH	OSI-930	0.0150118	-0.31773	0.0105152	0.0150314
KICH	SGX-523	0.0387077	0.41378	0.000677085	0.00253522
KICH	JW-480	0.0264672	-0.359408	0.00353716	0.00723054
KICH	vorinostat:navitoclax (4:1 mol/mol)	0.00261491	-0.352993	0.00422302	0.00815265
KICH	RAF265	0.0359332	-0.387316	0.00156769	0.00423894
KICH	silmitasertib	0.0320903	-0.41504	0.000649421	0.00247426
KICH	BRD-K58730230	0.00681594	-0.426153	0.000446361	0.00208618
KICH	JQ-1:vorinostat (2:1 mol/mol)	0.0170099	0.257745	0.0397633	0.0410079
KICH	N9-isopropylolomoucine	0.0286052	-0.408922	0.000794001	0.00278667
KICH	TG-100-115	0.0346108	-0.318967	0.0102014	0.0147105
KICH	AM-580	0.0106585	-0.470809	8.63e-05	0.000812453
KICH	COL-3	0.0448052	-0.317478	0.0105801	0.0150769
KICH	BRD-K51831558	0.048146	-0.352924	0.00423097	0.00815265
KIRC	CIL55	0.0379621	0.123713	0.0048068	0.00891139
KIRC	BRD4132	3.15e-07	-0.232134	9.11e-08	6.00349e-06
KIRC	cimetidine	0.0170277	0.141577	0.00123474	0.00374973
KIRC	azacitidine	0.0235908	-0.0940254	0.0323909	0.0355277
KIRC	trifluoperazine	3.71e-05	0.180101	3.74e-05	0.000424941
KIRC	carboplatin	0.00476664	0.155958	0.000366937	0.00189413
KIRC	parbendazole	0.0171129	-0.0907656	0.038917	0.0404339
KIRC	methotrexate	0.000693654	-0.157228	0.000327931	0.00180089
KIRC	ouabain	0.00196207	-0.143342	0.00107	0.00350811
KIRC	pyrazolanthrone	0.00022151	-0.197046	6.24e-06	0.000111139
KIRC	topotecan	0.0164968	-0.0937688	0.0328682	0.0358019
KIRC	tanespimycin	0.00605693	-0.15022	0.000603188	0.00239843
KIRC	blebbistatin	0.000936778	0.142138	0.00117999	0.00365388
KIRC	cytochalasin B	0.00257896	0.126491	0.00393267	0.00771221
KIRC	manumycin A	0.0373989	-0.0927483	0.0348268	0.0371976
KIRC	tacrolimus	0.00446631	-0.106409	0.0153989	0.0200155
KIRC	SB-431542	7.83e-07	0.280449	8.12e-11	5.35108e-08
KIRC	purmorphamine	0.0113497	0.148383	0.000704669	0.00259428
KIRC	BRD-K94991378	0.0205057	0.10997	0.0122651	0.0166654
KIRC	BRD-K71935468	0.0246267	-0.115163	0.00870409	0.0131862
KIRC	BEC	7.31e-05	0.206993	2.02e-06	5.05233333333333e-05
KIRC	BRD-A94377914	0.000111055	0.206801	2.07e-06	5.05233333333333e-05
KIRC	FGIN-1-27	0.00521192	0.158605	0.000290041	0.00169148
KIRC	erastin	0.0221612	-0.0947222	0.0311242	0.0343397
KIRC	BRD-K92856060	0.0124006	0.142038	0.00118959	0.00365388
KIRC	CIL41	0.0348989	-0.123087	0.00502667	0.00915075
KIRC	NSC30930	4.9e-08	0.269393	4.6e-10	1.01046666666667e-07
KIRC	CIL70	0.0391102	-0.111221	0.0113058	0.0156524
KIRC	MI-1	3.64e-05	0.215759	7.15e-07	2.47992105263158e-05
KIRC	ML083	0.00642815	0.118448	0.0069584	0.011326
KIRC	IU1	0.012465	0.137743	0.00167577	0.00441732
KIRC	imatinib	0.010979	0.10464	0.0172025	0.021759
KIRC	vandetanib	0.012465	0.130995	0.00281663	0.00621446
KIRC	sorafenib	5.39e-07	-0.256888	2.99e-09	3.94082e-07
KIRC	bexarotene	2.06e-05	-0.204708	2.63e-06	6.09006896551724e-05
KIRC	LE-135	0.0110755	-0.0979236	0.0258353	0.0297757
KIRC	SKI-II	0.0252191	0.112502	0.0103935	0.0148899
KIRC	AC55649	0.0250203	0.123911	0.00473906	0.00887228
KIRC	CD-1530	0.00956707	-0.130326	0.00296174	0.00637839
KIRC	BRD-K80183349	0.00321277	0.167089	0.000133132	0.00103216
KIRC	BRD-K66532283	0.00481232	-0.14064	0.00133132	0.00391834
KIRC	BRD-K27224038	0.000281298	0.194737	8.04e-06	0.000135855
KIRC	BRD-K96970199	0.0311288	0.10512	0.0166954	0.0212399
KIRC	AGK-2	0.0133755	-0.132205	0.00257058	0.00587911
KIRC	L-685458	0.0451053	0.104473	0.0173812	0.0219098
KIRC	triptolide	0.00303317	0.167485	0.000128264	0.00103216
KIRC	16-beta-bromoandrosterone	0.0145898	0.121174	0.00575562	0.0100609
KIRC	neuronal differentiation inducer III	0.00675715	0.146562	0.000820701	0.0028616
KIRC	NSC 74859	0.00697199	0.156068	0.000363386	0.00189413
KIRC	zebularine	0.023254	-0.102328	0.0198364	0.0243017
KIRC	PI-103	0.0127037	0.127638	0.00361569	0.00733151
KIRC	tubastatin A	5.63e-05	0.204229	2.78e-06	6.10673333333333e-05
KIRC	pevonedistat	5.3e-05	-0.181159	3.36e-05	0.000402589
KIRC	AZD7545	0.00441512	-0.128276	0.00344951	0.0071261
KIRC	VER-155008	0.00480315	-0.107597	0.0142833	0.018901
KIRC	olaparib	0.0485567	0.10351	0.0184487	0.0229824
KIRC	BRD-K49290616	0.00314977	0.150201	0.000604158	0.00239843
KIRC	BRD-K02492147	0.00378903	0.123795	0.00477884	0.00891139
KIRC	austocystin D	0.0395189	0.123999	0.00470932	0.00884172
KIRC	pandacostat	0.0061823	0.15951	0.000267421	0.00160209
KIRC	BRD-K96431673	0.000571696	0.187436	1.76e-05	0.000246774
KIRC	cyanoquinoline 11	0.0434269	-0.0927579	0.0348078	0.0371976
KIRC	CCT036477	0.0319023	0.111055	0.0114297	0.0157577
KIRC	myriocin	0.000313607	0.16482	0.000164582	0.00116631
KIRC	YM-155	8.24e-08	-0.203065	3.18e-06	6.76006451612903e-05
KIRC	BRD8958	0.00647596	0.152504	0.000495931	0.00221974
KIRC	daporinad	0.00769571	-0.106538	0.0152742	0.0199321
KIRC	MK-1775	0.00184399	0.16386	0.000179877	0.00122205
KIRC	CR-1-31B	0.00101103	-0.151783	0.0005277	0.00228786
KIRC	BRD-K86535717	1.11e-06	0.237287	4.61e-08	3.37554444444444e-06
KIRC	ML312	0.000813916	0.130011	0.00303241	0.00644631
KIRC	BRD-K04800985	0.011834	0.08962	0.0414606	0.0426249
KIRC	BRD-K78574327	0.00450073	0.169057	0.00011053	0.000945965
KIRC	BRD-K30019337	0.00606823	0.155196	0.000392344	0.0019737
KIRC	BRD-K84807411	0.00775191	0.152444	0.000498515	0.00221974
KIRC	BRD-K44224150	0.00683229	0.127365	0.003689	0.00736683
KIRC	BRD-K75293299	0.000352648	0.165491	0.00015462	0.00112395
KIRC	BRD-K64610608	0.0254998	-0.11686	0.00775882	0.0120876
KIRC	BRD-K41334119	0.00535163	0.159153	0.000276125	0.00163934
KIRC	BRD-K34485477	7.16e-05	0.226264	1.94e-07	8.1139375e-06
KIRC	BRD-K27986637	0.00185166	0.174228	6.71e-05	0.00069092
KIRC	BRD-K37390332	0.0406467	0.0920479	0.0362277	0.0381985
KIRC	PRIMA-1-Met	0.0372871	0.0984249	0.0250816	0.0293649
KIRC	cucurbitacin I	2.29e-06	0.257745	2.63e-09	3.94082e-07
KIRC	BRD-K50799972	0.0269862	0.111223	0.0113049	0.0156524
KIRC	BRD-K17060750	0.028904	0.0998899	0.022987	0.0271477
KIRC	veliparib	0.000111334	0.189594	1.4e-05	0.000205022
KIRC	saracatinib	0.000309934	0.202608	3.34e-06	6.8783125e-05
KIRC	afatinib	0.0188039	0.14721	0.000777526	0.00278473
KIRC	masitinib	0.00354532	0.140514	0.00134485	0.00391834
KIRC	brivanib	7.61e-06	-0.210055	1.41e-06	4.37336363636364e-05
KIRC	SNS-032	0.00598951	-0.127182	0.00373887	0.00743962
KIRC	PLX-4720	0.00994791	-0.141458	0.00124661	0.0037512
KIRC	SU11274	0.029584	-0.111981	0.0107566	0.0151452
KIRC	SCH-529074	0.0282814	-0.0932381	0.0338748	0.0367162
KIRC	StemRegenin 1	0.0171129	-0.110298	0.0120068	0.0164159
KIRC	PL-DI	2.6e-08	-0.24705	1.21e-08	1.24268571428571e-06
KIRC	QS-11	0.000370363	-0.179284	4.06e-05	0.000445923
KIRC	BRD-K51490254	0.000499917	0.198526	5.29e-06	9.68363888888889e-05
KIRC	BRD-K85133207	0.0223402	-0.131885	0.0026336	0.00590321
KIRC	foretinib	0.0075706	-0.106867	0.0149598	0.0196722
KIRC	YK 4-279	0.0247835	-0.119781	0.00634458	0.0106076
KIRC	KU 0060648	0.00949924	-0.119359	0.00653371	0.0107631
KIRC	narciclasine	0.000325636	-0.154643	0.000411825	0.00201032
KIRC	MLN2238	0.0199457	-0.0945159	0.0314948	0.0346495
KIRC	ISOX	0.00205725	0.154937	0.000401386	0.00198882
KIRC	BRD-K29313308	7.68e-06	0.228612	1.44e-07	6.77828571428571e-06
KIRC	UNC0321	0.0139353	0.113883	0.00948338	0.0138264
KIRC	SGX-523	0.000379089	-0.169628	0.000104679	0.000919779
KIRC	GDC-0941	0.0388205	0.0983392	0.0252092	0.0293649
KIRC	PHA-793887	0.000848733	-0.180839	3.47e-05	0.000408345
KIRC	pazopanib	0.00711425	0.136105	0.00190486	0.00482807
KIRC	BRD-K24690302	0.021354	-0.0922998	0.0357185	0.0378432
KIRC	GSK461364	0.000108032	0.221014	3.75e-07	1.45367647058824e-05
KIRC	BRD-K28456706	0.00441512	-0.141491	0.00124327	0.0037512
KIRC	spautin-1	0.0176611	0.129925	0.00305183	0.00646674
KIRC	PF-543	6.81e-06	-0.226137	1.97e-07	8.1139375e-06
KIRC	ceranib-2	0.000271455	0.178996	4.18e-05	0.000451577
KIRC	968	0.0116909	0.138944	0.00152405	0.00419772
KIRC	etomoxir	0.041495	0.133908	0.00225747	0.00539012
KIRC	HC-067047	0.0112315	0.14928	0.000653294	0.00247426
KIRC	VU0155056	0.0348461	0.114808	0.00891447	0.0134431
KIRC	serdemetan:SCH-529074 (1:1 mol/mol)	0.00158011	0.148978	0.000670208	0.00252381
KIRC	BRD-K97651142	0.00125692	0.183679	2.6e-05	0.00034268
KIRC	Ch-55	6.99e-06	-0.246442	1.32e-08	1.24268571428571e-06
KIRC	BRD-K79669418	0.0025946	-0.168219	0.00011967	0.00101106
KIRC	BRD-A71883111	0.0490472	0.112077	0.0106885	0.0151153
KIRC	ISOX:bortezomib (250:1 mol/mol)	3.02e-07	0.269768	4.35e-10	1.01046666666667e-07
KIRC	selumetinib:GDC-0941 (4:1 mol/mol)	0.0095331	0.124764	0.0044573	0.00847845
KIRC	selumetinib:vorinostat (8:1 mol/mol)	0.00678212	0.131698	0.00267125	0.00596729
KIRC	tretinoin:carboplatin (2:1 mol/mol)	4.66e-07	-0.213419	9.48e-07	3.12366e-05
KIRC	necrostatin-7	8.65e-05	0.208369	1.72e-06	4.92817391304348e-05
KIRC	docetaxel:tanespimycin (2:1 mol/mol)	0.000881051	0.160927	0.000235273	0.00144015
KIRC	navitoclax:PLX-4032 (1:1 mol/mol)	0.0244708	0.10158	0.0207595	0.0251018
KIRC	carboplatin:etoposide (40:17 mol/mol)	0.000290785	-0.182911	2.81e-05	0.000356113
KIRC	BRD-K07442505	0.0283696	-0.108252	0.0136985	0.018311
KIRC	GSK525762A	0.00424832	0.156227	0.000358338	0.00189413
KIRC	selumetinib:navitoclax (8:1 mol/mol)	0.00188651	0.16545	0.000155204	0.00112395
KIRC	BRD-A02303741:navitoclax (2:1 mol/mol)	0.00119394	0.152475	0.00049718	0.00221974
KIRC	UNC0638:navitoclax (1:1 mol/mol)	0.0281495	-0.103267	0.0187266	0.0232407
KIRC	doxorubicin:navitoclax (2:1 mol/mol)	0.000133563	0.171249	8.96e-05	0.000831639
KIRC	alisertib:navitoclax (2:1 mol/mol)	0.0174574	-0.111234	0.0112962	0.0156524
KIRC	navitoclax:piperlongumine (1:1 mol/mol)	0.000121214	-0.189748	1.38e-05	0.000205022
KIRC	SR1001	0.0145651	-0.0875185	0.0464922	0.0470635
KIRC	AZD4547	8.2e-05	-0.164707	0.000166305	0.00116631
KIRC	hyperforin	0.0133755	-0.0894812	0.0417782	0.0428178
KIRC	NVP-231	0.00278368	0.110171	0.0121059	0.0165171
KIRC	rigosertib	2.92e-05	0.202175	3.51e-06	7.00936363636364e-05
KIRC	KU-60019	0.00645201	0.151238	0.00055296	0.00233022
KIRC	RAF265	4.07e-05	-0.179915	3.81e-05	0.000425558
KIRC	BRD-K03911514	0.0286803	-0.103707	0.0182259	0.0228157
KIRC	CAL-101	0.004127	0.106177	0.0156259	0.0202705
KIRC	OSI-027	0.00924868	0.122823	0.00512202	0.0092731
KIRC	AZD7762	0.0101613	0.120398	0.00607726	0.0104113
KIRC	KX2-391	0.0355905	-0.0968647	0.0274918	0.0312364
KIRC	BRD-K58730230	0.00742017	0.135832	0.00194576	0.00491285
KIRC	KHS101	0.0329426	0.117869	0.00724142	0.0115569
KIRC	BRD-K13185470	0.00805302	0.119751	0.00635813	0.0106076
KIRC	BRD-K27188169:navitoclax (2:1 mol/mol)	2.24e-05	-0.186436	1.95e-05	0.000267719
KIRC	isoliquiritigenin	0.001544	-0.160892	0.000236018	0.00144015
KIRC	pifithrin-alpha	0.0264826	0.10693	0.0149001	0.0196383
KIRC	dexamethasone	0.000299862	0.161134	0.000230883	0.00144015
KIRC	selumetinib	0.0075293	-0.119778	0.00634605	0.0106076
KIRC	CI-976	0.0068828	-0.100943	0.0215768	0.0259
KIRC	pluripotin	0.0130806	-0.138172	0.00162007	0.00435141
KIRC	BMS-536924	4.4e-06	0.230339	1.15e-07	6.28584615384615e-06
KIRC	lapatinib	0.00183636	0.138629	0.00156256	0.00423894
KIRC	carboplatin:UNC0638 (2:1 mol/mol)	0.0431734	0.10487	0.0169579	0.0215322
KIRC	decitabine:carboplatin (1:1 mol/mol)	0.0310332	0.131563	0.00269855	0.00600791
KIRC	cabozantinib	0.00445774	-0.132108	0.00258957	0.00587911
KIRC	BRD-K26531177	0.0126382	-0.117526	0.00741338	0.0117721
KIRC	cyclophosphamide	0.000144571	-0.147133	0.000782531	0.00278667
KIRC	vorinostat	0.00095955	-0.156605	0.000346554	0.00187196
KIRC	navitoclax	0.0319512	-0.0916124	0.0371229	0.0388317
KIRC	Ki8751	0.0111337	0.137255	0.00174115	0.00455326
KIRC	barasertib	0.0192095	0.132089	0.00259334	0.00587911
KIRC	tacedinaline	0.0371756	0.122595	0.00520563	0.00934743
KIRC	BRD-K09344309	0.0117316	0.104773	0.0170604	0.0216208
KIRC	pitstop2	0.00604564	0.149874	0.000621221	0.00243681
KIRC	R428	0.00166162	0.20978	1.46e-06	4.37336363636364e-05
KIRC	methylstat	0.000182057	0.230182	1.17e-07	6.28584615384615e-06
KIRC	BYL-719	0.00720614	0.192907	9.8e-06	0.000153767
KIRC	GSK2636771	0.021354	0.152981	0.000475909	0.00219318
KIRC	palmostatin B	0.0237797	0.108504	0.0134796	0.0181159
KIRC	ML334 diastereomer	0.0480702	0.122964	0.00507085	0.00920576
KIRC	belinostat	0.00384855	0.167369	0.000129676	0.00103216
KIRC	BRD-K90370028	0.00736613	0.142035	0.00118987	0.00365388
KIRC	cediranib	0.0293558	0.0963253	0.0283701	0.0319588
KIRC	AZD1480	0.00960115	0.11723	0.0075651	0.0119316
KIRC	trametinib	0.0103058	-0.0940118	0.0324161	0.0355277
KIRC	BRD-K51831558	0.0169429	0.14017	0.00138232	0.003954
KIRC	MI-2	0.000987124	0.155979	0.000366246	0.00189413
KIRC	AT13387	0.00244196	0.164704	0.000166363	0.00116631
KIRC	skepinone-L	0.0112905	0.167239	0.000131269	0.00103216
KIRC	SR8278	1.99e-05	-0.143961	0.00101726	0.00335188
KIRC	GSK-J4	0.00124622	-0.152122	0.000512536	0.00225174
LIHC	MST-312	0.0366437	-0.182109	0.000554681	0.00233022
LIHC	selumetinib:piperlongumine (8:1 mol/mol)	0.0356456	-0.112337	0.0341046	0.0368359
LIHC	BIX-01294	0.00646753	0.135259	0.0106239	0.0150887
OV	CIL55	0.00816108	-0.15617	0.00335239	0.00699057
OV	chlorambucil	0.0209291	-0.160823	0.00251143	0.00583421
OV	trifluoperazine	0.0305742	-0.134942	0.0113835	0.0157269
OV	carboplatin	0.0383946	-0.142251	0.00760437	0.0119316
OV	sildenafil	6.74e-05	-0.207095	9.29e-05	0.000838645
OV	simvastatin	0.0364908	-0.15881	0.00284831	0.00623159
OV	curcumin	0.00457097	-0.14834	0.00535841	0.00951804
OV	epigallocatechin-3-monogallate	0.0184021	-0.162844	0.00221006	0.0053349
OV	myricetin	0.00345033	0.132171	0.0132021	0.0177918
OV	methotrexate	0.000263091	0.213264	5.63e-05	0.000588916
OV	prochlorperazine	0.000826548	-0.20129	0.000146663	0.00109831
OV	doxorubicin	0.000322375	-0.189752	0.000350431	0.00187751
OV	piperlongumine	0.0021558	-0.160749	0.00252314	0.00583421
OV	etoposide	0.00545458	-0.157888	0.00301597	0.00643211
OV	PRIMA-1	0.00222795	-0.189087	0.000367903	0.00189413
OV	NSC95397	0.00207052	-0.2013	0.000146554	0.00109831
OV	staurosporine	0.000627866	-0.22167	2.78e-05	0.000356113
OV	cerulenin	0.0139659	-0.151083	0.00455751	0.00858115
OV	GSK-3 inhibitor IX	0.0282126	0.105704	0.0478336	0.0481257
OV	BRD-K94991378	0.0150667	-0.118289	0.0266901	0.0303779
OV	LBH-589	0.0395349	-0.11955	0.0251025	0.0293649
OV	IC-87114	0.0078752	-0.166888	0.00170381	0.00447336
OV	KU-55933	0.0178665	-0.149757	0.00493025	0.00905024
OV	PDMP	0.00121484	-0.197935	0.000189918	0.00124856
OV	BEC	0.00258551	-0.166011	0.00180354	0.00466091
OV	itraconazole	0.0140513	-0.163546	0.00211336	0.00519665
OV	CIL56	0.028134	0.105991	0.0472276	0.0476615
OV	CIL41	0.000843004	0.125946	0.0182456	0.0228157
OV	NSC30930	0.00496129	-0.140331	0.00846946	0.0128635
OV	ML083	0.0171906	-0.130139	0.0146934	0.0194047
OV	CID-5951923	0.000198968	0.140724	0.00828539	0.0126978
OV	IU1	0.0343874	-0.116241	0.0294507	0.0330068
OV	ML311	0.0198609	-0.116769	0.0287172	0.0322476
OV	sorafenib	0.000553942	0.155487	0.00349548	0.00717609
OV	bexarotene	0.0079781	0.110522	0.0384914	0.0400724
OV	sunitinib	0.0219203	-0.151622	0.00441355	0.00847845
OV	CD-437	0.0203297	-0.133999	0.0119756	0.0164073
OV	SKI-II	0.0168863	-0.178962	0.000756806	0.00272533
OV	AC55649	4.62e-05	-0.277659	1.24e-07	6.28584615384615e-06
OV	TPCA-1	0.0350451	-0.145203	0.00642745	0.0106962
OV	SN-38	0.0127391	-0.119258	0.025463	0.0295425
OV	BRD-K80183349	0.00419417	-0.206464	9.76e-05	0.000869168
OV	BRD-K11533227	0.019919	-0.146279	0.00604094	0.0104107
OV	BRD-K96970199	0.0232166	-0.153497	0.00394388	0.00771221
OV	AGK-2	0.00262307	-0.147852	0.00551335	0.0097147
OV	16-beta-bromoandrosterone	0.0141802	-0.119113	0.0256434	0.0296474
OV	PRL-3 inhibitor I	9.03e-05	0.20256	0.000132853	0.00103216
OV	SID 26681509	0.000332	-0.187542	0.000411703	0.00201032
OV	zebularine	0.0156217	0.136152	0.0106611	0.015109
OV	tubastatin A	0.00191625	-0.173444	0.00110381	0.00356572
OV	ML203	0.00381905	0.106038	0.0471304	0.0476364
OV	Compound 1541A	0.00383238	-0.173313	0.00111355	0.00357522
OV	olaparib	0.0149307	-0.151291	0.00450141	0.00852423
OV	BRD-K49290616	0.04497	-0.123797	0.0203413	0.0247323
OV	pandacostat	0.0206275	-0.140326	0.00847155	0.0128635
OV	BRD-K96431673	0.00303778	-0.165926	0.00181358	0.00466824
OV	Compound 23 citrate	0.0134632	-0.140674	0.00830883	0.0127042
OV	CCT036477	0.00419417	-0.18156	0.000631188	0.00244678
OV	YM-155	0.000182404	0.183511	0.000549888	0.00233022
OV	BRD8958	5.8e-06	-0.243293	4e-06	7.66322857142857e-05
OV	serdemetan	0.00132645	-0.171792	0.00123318	0.00374973
OV	ML312	0.000412374	-0.1963	0.000215073	0.00136282
OV	BRD-K04800985	8.99e-07	-0.262437	6.14e-07	2.24792222222222e-05
OV	BRD-K19103580	0.0132585	0.139368	0.00893539	0.0134439
OV	BRD-K30019337	0.0148406	-0.148067	0.00544472	0.00964535
OV	BRD-K84807411	0.0393255	-0.111322	0.0370998	0.0388317
OV	BRD-K44224150	0.00466585	-0.146298	0.0060346	0.0104107
OV	BRD-K75293299	0.0117176	-0.182861	0.000575807	0.00237161
OV	BRD-K64610608	0.0259367	0.115162	0.0310017	0.0343123
OV	BRD-K55116708	2.2e-05	-0.232804	1.05e-05	0.000160919
OV	BRD-K41334119	0.00381905	-0.154772	0.00365099	0.0073578
OV	BRD-K16147474	0.015158	-0.110076	0.0392854	0.0406421
OV	BRD-K33199242	0.000269898	-0.177421	0.000841883	0.00288959
OV	PRIMA-1-Met	0.0298237	-0.138547	0.00935082	0.0137848
OV	UNC0638	0.000187232	-0.227387	1.7e-05	0.000243543
OV	cucurbitacin I	0.0228864	-0.137084	0.0101328	0.0146437
OV	BRD-K50799972	0.000748645	-0.17943	0.000732605	0.00266733
OV	veliparib	0.00048421	-0.197836	0.000191357	0.00124856
OV	masitinib	0.000402249	-0.201738	0.000141652	0.00108545
OV	brivanib	0.0052914	0.15462	0.00368492	0.00736683
OV	NVP-TAE684	0.0357136	-0.140446	0.00841517	0.012837
OV	TGX-221	0.0453223	-0.153923	0.00384369	0.0075838
OV	BRD-K88742110	0.0412448	-0.112251	0.0355381	0.0377736
OV	NPC-26	0.00204028	-0.164164	0.00203145	0.00507092
OV	CIL55A	0.00834779	-0.135911	0.0108016	0.0151452
OV	StemRegenin 1	0.0162919	-0.143857	0.00694217	0.011326
OV	ML210	0.00105743	-0.179589	0.000724547	0.00265265
OV	PX-12	0.000757619	-0.203158	0.000126783	0.00103216
OV	GANT-61	8.44e-05	-0.197916	0.000190182	0.00124856
OV	PL-DI	0.000145198	0.183145	0.00056434	0.0023538
OV	TW-37	0.013137	0.105543	0.048176	0.0483963
OV	BRD-K51490254	0.000470512	-0.192848	0.000278738	0.00164007
OV	CAY10576	0.000151746	-0.234352	9.13e-06	0.000148516
OV	WZ8040	0.0157159	-0.146857	0.00584217	0.0101583
OV	OSI-930	0.0384971	-0.161716	0.00237391	0.00560297
OV	CAY10618	0.00116459	-0.18169	0.000625451	0.00243889
OV	ISOX	3e-05	-0.250974	1.92e-06	5.05233333333333e-05
OV	BRD-K29313308	0.000474388	-0.177701	0.000825786	0.00286417
OV	UNC0321	0.00275847	-0.160186	0.00261393	0.00587911
OV	SGX-523	0.000725193	0.187221	0.000421399	0.00202702
OV	alisertib	0.0175517	-0.19077	0.000325163	0.00180069
OV	bleomycin A2	0.000281612	-0.219654	3.31e-05	0.000402589
OV	quizartinib	0.0387028	-0.131753	0.0134975	0.0181159
OV	GSK461364	0.0317737	-0.113733	0.0331632	0.0360636
OV	BRD-K20514654	0.0392211	-0.119346	0.0253544	0.0294683
OV	STF-31	0.0187301	0.114071	0.0326412	0.0356135
OV	spautin-1	0.0116087	-0.155615	0.00346828	0.00714249
OV	BRD-A02303741	0.0152038	-0.126888	0.0173882	0.0219098
OV	ML320	0.00482796	-0.16845	0.00153856	0.0042071
OV	GSK4112	0.0253573	-0.106708	0.0457446	0.0465211
OV	leptomycin B	0.0169367	-0.15143	0.00446437	0.00847845
OV	JQ-1:UNC0638 (2:1 mol/mol)	7.63e-05	-0.234213	9.24e-06	0.000148516
OV	vorinostat:carboplatin (1:1 mol/mol)	0.000305191	-0.183377	0.00055515	0.00233022
OV	BRD-A71883111	0.00501214	-0.141818	0.00779211	0.0120965
OV	navitoclax:birinapant (1:1 mol/mol)	0.0172931	-0.145967	0.00615108	0.0104113
OV	ISOX:bortezomib (250:1 mol/mol)	0.00112925	-0.167621	0.00162435	0.00435141
OV	selumetinib:tretinoin (2:1 mol/mol)	0.000736832	-0.184365	0.000517437	0.00225822
OV	selumetinib:BRD-A02303741 (4:1 mol/mol)	0.0239575	-0.162639	0.00223907	0.00538204
OV	tretinoin:navitoclax (4:1 mol/mol)	0.00730628	-0.15284	0.00410316	0.00797635
OV	decitabine:navitoclax (2:1 mol/mol)	0.0261569	-0.122345	0.0218722	0.0260924
OV	tretinoin:carboplatin (2:1 mol/mol)	0.00156674	0.146779	0.00586881	0.0101778
OV	necrostatin-7	0.000751625	-0.208878	8.05e-05	0.00078014
OV	selumetinib:MK-2206 (8:1 mol/mol)	0.0282913	-0.155085	0.00358204	0.00728569
OV	tanespimycin:bortezomib (250:1 mol/mol)	0.00684184	-0.188866	0.000373902	0.00191009
OV	navitoclax:MST-312 (1:1 mol/mol)	0.00171412	-0.170298	0.00136205	0.0039283
OV	BMS-195614	0.00161452	-0.16748	0.00163939	0.00435628
OV	SB-743921	0.0441569	-0.148964	0.00516575	0.00930118
OV	GSK525762A	0.00864894	-0.166144	0.00178809	0.00463918
OV	JQ-1:carboplatin (1:1 mol/mol)	0.00733023	-0.141558	0.00790691	0.0122316
OV	BRD-A02303741:navitoclax (2:1 mol/mol)	9.34e-06	-0.250374	2.04e-06	5.05233333333333e-05
OV	salermide:PLX-4032 (12:1 mol/mol)	0.0125055	-0.16994	0.00139468	0.0039616
OV	BRD-A02303741:carboplatin (1:1 mol/mol)	0.00226899	-0.182384	0.000595585	0.00239323
OV	doxorubicin:navitoclax (2:1 mol/mol)	0.0143537	-0.15429	0.00375932	0.00743962
OV	selumetinib:UNC0638 (4:1 mol/mol)	0.0124285	-0.142283	0.00759079	0.0119316
OV	navitoclax:sorafenib (1:1 mol/mol)	0.00611286	-0.173614	0.0010912	0.00355828
OV	clofarabine	0.00489421	-0.172512	0.00117519	0.00365388
OV	XL765	0.00176601	-0.124522	0.0196119	0.0241124
OV	fluvastatin	0.024301	-0.177173	0.000856379	0.00292075
OV	AZD4547	7.7e-05	0.224762	2.13e-05	0.000286463
OV	PD318088	0.0465134	-0.138481	0.00938447	0.0137848
OV	KU-60019	0.000203324	-0.202731	0.000131086	0.00103216
OV	RAF265	0.00474628	0.124626	0.0195095	0.0240722
OV	momelotinib	0.0158107	-0.17522	0.000978735	0.00325751
OV	LY-2157299	0.0312548	-0.1458	0.00621043	0.0104672
OV	OSI-027	0.00904623	-0.180379	0.000685711	0.00255301
OV	erlotinib:PLX-4032 (2:1 mol/mol)	0.00543623	-0.159237	0.00277361	0.00615423
OV	BRD-K58730230	0.013381	-0.124262	0.0198707	0.0243017
OV	KHS101	0.000288867	-0.163283	0.00214906	0.00522594
OV	WAY-362450	0.0166861	-0.151558	0.00443043	0.00847845
OV	BRD-K03536150	0.000915494	-0.205117	0.000108664	0.000942231
OV	ML006	0.0212962	-0.137104	0.0101218	0.0146437
OV	pifithrin-alpha	0.0359065	-0.133562	0.0122597	0.0166654
OV	AA-COCF3	0.000192179	-0.243113	4.07e-06	7.66322857142857e-05
OV	TG-101348	0.0450871	-0.106742	0.0456735	0.0465206
OV	tandutinib	0.032036	-0.158416	0.00291895	0.0063091
OV	lapatinib	0.000272204	-0.20923	7.82e-05	0.00077703
OV	phloretin	0.00213223	-0.209102	7.9e-05	0.00077703
OV	cyclophosphamide	0.00625696	0.111423	0.0369269	0.0388115
OV	gefitinib	0.0118642	-0.169267	0.00145805	0.00407141
OV	AM-580	0.0497343	-0.118519	0.0263938	0.0301971
OV	axitinib	0.0122378	-0.156295	0.00332682	0.00695991
OV	PF-184	0.000162804	-0.247511	2.68e-06	6.09006896551724e-05
OV	omacetaxine mepesuccinate	8.29e-05	-0.236466	7.53e-06	0.000130586
OV	avrainvillamide	4.13e-05	0.200796	0.0001524	0.00112395
OV	KH-CB19	0.0258636	0.12059	0.023856	0.0280734
OV	abiraterone	0.0106349	-0.163535	0.00211479	0.00519665
OV	KPT185	0.00216371	-0.172828	0.00115047	0.00364263
OV	pitstop2	0.00203279	-0.185629	0.000472668	0.00219318
OV	marinopyrrole A	0.00364955	-0.190166	0.000339941	0.00185141
OV	methylstat	0.00254845	-0.161104	0.00246732	0.00576582
OV	BYL-719	2.32e-05	-0.216227	4.41e-05	0.00046874
OV	GSK2636771	0.00314761	-0.161671	0.00238062	0.00560297
OV	salermide	0.0188961	-0.130952	0.0140803	0.0187075
OV	ML334 diastereomer	0.000302624	-0.219681	3.3e-05	0.000402589
OV	BRD-K55473186	0.0286082	0.128575	0.0159409	0.0204951
OV	BRD-M00053801	0.000103457	-0.185269	0.00048504	0.00221973
OV	MG-132	0.0369838	-0.129258	0.015385	0.0200155
OV	belinostat	0.00543623	-0.156308	0.0033243	0.00695991
OV	O-6-benzylguanine	0.0056223	-0.171111	0.00129046	0.00383069
OV	BRD-K90370028	0.00127194	-0.191834	0.000300566	0.00170753
OV	cediranib	0.0393255	-0.108741	0.0417466	0.0428178
OV	BRD-K48477130	0.00116907	-0.195166	0.0002343	0.00144015
OV	BRD-K99006945	0.0400627	-0.12296	0.0212123	0.0255555
OV	RO4929097	0.00890251	-0.114105	0.0325886	0.0356135
OV	dinaciclib	0.000260858	-0.192003	0.000296816	0.00170753
OV	MLN2480	0.000361001	-0.199252	0.000171685	0.00119095
OV	MI-2	0.00107811	-0.199108	0.000173583	0.00119157
OV	alvocidib	0.00362408	-0.132283	0.013124	0.0177228
OV	avicin D	0.0139659	-0.129689	0.0150438	0.0196722
PAAD	BRD4132	0.00632075	0.193015	0.0102712	0.0147788
PAAD	chlorambucil	0.0325258	0.175161	0.0200603	0.024481
PAAD	epigallocatechin-3-monogallate	0.0411911	0.231121	0.00202723	0.00507092
PAAD	valdecoxib	0.0133275	0.1954	0.00935225	0.0137848
PAAD	NSC95397	0.047544	0.211726	0.00478888	0.00891139
PAAD	manumycin A	0.0224704	0.192224	0.0105927	0.0150769
PAAD	tacrolimus	0.0065554	0.221859	0.00308351	0.00651293
PAAD	BRD-K71935468	0.0156179	0.210873	0.00496534	0.00908933
PAAD	ML031	0.0445899	0.15893	0.035132	0.0374628
PAAD	BRD-K92856060	0.00353169	0.213487	0.00444227	0.00847845
PAAD	ML050	0.0103126	0.17507	0.0201255	0.0245151
PAAD	ML311	0.0430168	0.219479	0.0034253	0.00709834
PAAD	sorafenib	0.00179731	0.248295	0.000891443	0.00301262
PAAD	bexarotene	0.0104929	0.195366	0.00936487	0.0137848
PAAD	CD-1530	0.00279495	0.180575	0.0164724	0.0209968
PAAD	BRD1835	0.0485646	0.152481	0.0433513	0.0442922
PAAD	BIBR-1532	0.0182476	0.17271	0.0218954	0.0260924
PAAD	BRD-K04800985	0.0197816	-0.159683	0.0342646	0.0368359
PAAD	brivanib	0.0201016	0.196462	0.008967	0.0134607
PAAD	SU11274	0.00873291	0.234079	0.001767	0.00460259
PAAD	ML210	0.0363711	0.191366	0.0109521	0.0152912
PAAD	PL-DI	0.00293573	0.227733	0.00236784	0.00560297
PAAD	Repligen 136	0.00953513	0.191748	0.0107909	0.0151452
PAAD	foretinib	0.00936962	0.239892	0.00134215	0.00391834
PAAD	WZ8040	0.00343081	0.23922	0.001386	0.003954
PAAD	MLN2238	0.036912	0.223865	0.00281961	0.00621446
PAAD	sirolimus:bortezomib (250:1 mol/mol)	0.0380143	0.17438	0.0206296	0.0249906
PAAD	tretinoin:carboplatin (2:1 mol/mol)	0.0427078	0.172066	0.0224009	0.0265507
PAAD	I-BET151	0.0114369	0.175887	0.0195427	0.0240722
PAAD	carboplatin:etoposide (40:17 mol/mol)	0.0194661	0.149423	0.0477804	0.0481257
PAAD	BRD-K07442505	0.00116135	0.228028	0.00233624	0.00555806
PAAD	alisertib:navitoclax (2:1 mol/mol)	0.0233734	0.218135	0.00363309	0.00734419
PAAD	navitoclax:piperlongumine (1:1 mol/mol)	0.0313239	0.204483	0.00648364	0.0107506
PAAD	NVP-231	0.0374597	-0.227058	0.00244158	0.00572598
PAAD	LY-2157299	0.0040391	0.269368	0.000300157	0.00170753
PAAD	BRD-K27188169:navitoclax (2:1 mol/mol)	0.00501785	0.233439	0.00182054	0.00466824
PAAD	BRD-K34222889	0.0126687	0.272975	0.000246872	0.00149256
PAAD	linsitinib	0.0237433	0.204199	0.00655983	0.0107631
PAAD	isoliquiritigenin	0.0403032	0.159825	0.0341031	0.0368359
PAAD	JQ-1:navitoclax (2:1 mol/mol)	0.0102236	0.195107	0.00946099	0.0138244
PAAD	cabozantinib	0.00203059	0.236601	0.0015695	0.00423894
PAAD	gefitinib	0.0148597	0.250596	0.000794984	0.00278667
PAAD	vorinostat	0.00400077	0.171617	0.0227593	0.0269271
PAAD	navitoclax	0.0137834	0.194788	0.00958081	0.0139376
PAAD	PD 153035	0.0445899	0.204448	0.00649276	0.0107506
PAAD	omacetaxine mepesuccinate	0.00996038	0.233046	0.00185417	0.00473604
PAAD	abiraterone	0.0322823	0.178326	0.0178884	0.0224542
PAAD	ETP-46464	0.0462114	0.226391	0.00251652	0.00583421
PAAD	JW-74	0.0297054	0.214953	0.00417109	0.00808455
PAAD	necrosulfonamide	0.0230085	0.243238	0.00114225	0.00363642
PAAD	BRD-K99006945	0.0143725	0.254508	0.000652784	0.00247426
PAAD	BRD-K33514849	0.000490452	0.200205	0.00771885	0.0120762
PRAD	gossypol	0.0413052	-0.124561	0.00628496	0.0105658
PRAD	blebbistatin	0.012393	0.102472	0.0247608	0.0290862
PRAD	BRD-K71935468	0.0378017	-0.147495	0.00119208	0.00365388
PRAD	FGIN-1-27	0.0192503	0.161414	0.000384512	0.00194918
PRAD	BRD-K96970199	0.0366915	0.0988317	0.0303914	0.0337739
PRAD	BRD-K86535717	0.0175688	0.145199	0.00142388	0.00401
PRAD	BRD-K78574327	0.0203536	0.149625	0.00100864	0.00334017
STAD	epigallocatechin-3-monogallate	0.0475053	0.119377	0.0259539	0.0298492
STAD	prochlorperazine	0.0138448	0.150662	0.00485446	0.00895465
STAD	PRIMA-1	0.0123696	0.179902	0.000747621	0.00270705
STAD	NSC95397	0.00310349	0.173325	0.00116909	0.00365388
STAD	erlotinib	2.47e-05	-0.176415	0.000949437	0.00317604
STAD	BRD-K92856060	0.021748	0.111329	0.0379132	0.0395956
STAD	DBeQ	0.0278725	0.156788	0.00336269	0.00699057
STAD	vandetanib	6.65e-05	-0.164415	0.00209061	0.00517938
STAD	pifithrin-mu	0.00447279	0.21918	3.72e-05	0.000424941
STAD	BRD-K80183349	0.0174346	0.144149	0.00707143	0.0114498
STAD	SID 26681509	0.0105243	0.187467	0.000438456	0.00207455
STAD	tubastatin A	0.0472415	0.136406	0.0108537	0.0151859
STAD	Compound 1541A	0.0442945	0.146879	0.00605053	0.0104107
STAD	RG-108	0.00479791	0.172279	0.00125354	0.00375493
STAD	indisulam	0.0489789	0.130253	0.0150382	0.0196722
STAD	pandacostat	4.4e-05	0.170991	0.00136507	0.0039283
STAD	BRD8958	0.033614	0.143482	0.0073431	0.0116887
STAD	BRD-K04800985	0.00472774	0.135296	0.0115219	0.0158516
STAD	BRD-K55116708	0.0054335	0.139692	0.00907123	0.0135248
STAD	BRD-K34485477	0.0276216	0.113198	0.0347827	0.0371976
STAD	BRD-K33199242	5.39e-05	0.17661	0.000936946	0.00315024
STAD	HLI 373	0.0255274	0.160892	0.0026105	0.00587911
STAD	UNC0638	0.00058608	0.179101	0.000790096	0.00278667
STAD	BRD-K50799972	0.000301568	0.12173	0.0231388	0.0272782
STAD	afatinib	3.34e-05	-0.139745	0.00904478	0.0135248
STAD	canertinib	8.51e-08	-0.177869	0.000859825	0.00292075
STAD	BRD-K88742110	0.00298666	0.159588	0.00283098	0.00621872
STAD	ML210	0.000904401	0.141825	0.00805889	0.0124087
STAD	darinaparsin	0.0147833	0.178275	0.000836252	0.00288529
STAD	CAY10576	0.01588	0.150803	0.00481405	0.00891139
STAD	ISOX	0.00652996	0.161296	0.00254528	0.00586482
STAD	SGX-523	0.000485266	-0.1466	0.00614814	0.0104113
STAD	ruxolitinib	0.000321396	-0.118855	0.0266166	0.0303721
STAD	GSK461364	0.0300409	0.132092	0.0136597	0.0182962
STAD	ML320	0.0185241	0.14674	0.00609896	0.0104113
STAD	HC-067047	0.0197348	0.105618	0.0489871	0.0491362
STAD	leptomycin B	0.00442332	0.149422	0.00522043	0.00934855
STAD	JQ-1:UNC0638 (2:1 mol/mol)	0.0335155	0.145579	0.00651874	0.0107631
STAD	selumetinib:BRD-A02303741 (4:1 mol/mol)	0.0304916	0.139018	0.00941409	0.0137864
STAD	tretinoin:navitoclax (4:1 mol/mol)	0.00100485	0.18879	0.000398527	0.00198882
STAD	tretinoin:carboplatin (2:1 mol/mol)	1.76e-06	-0.139438	0.00919927	0.0136847
STAD	selumetinib:MK-2206 (8:1 mol/mol)	0.0325441	0.155268	0.00368784	0.00736683
STAD	tanespimycin:bortezomib (250:1 mol/mol)	0.0199223	0.117697	0.0281394	0.0318564
STAD	navitoclax:gemcitabine (1:1 mol/mol)	0.00178518	-0.13163	0.013995	0.0186317
STAD	BRD-A02303741:navitoclax (2:1 mol/mol)	0.000340893	0.187395	0.000440724	0.00207455
STAD	clofarabine	0.0132195	0.163626	0.00219798	0.00532525
STAD	fluvastatin	0.0144486	0.120031	0.0251431	0.0293649
STAD	crizotinib:PLX-4032 (2:1 mol/mol)	0.0032368	0.12479	0.0198765	0.0243017
STAD	AA-COCF3	0.00726429	0.170264	0.00143199	0.00401567
STAD	lapatinib	0.000820291	0.191759	0.00032092	0.00179226
STAD	decitabine:carboplatin (1:1 mol/mol)	0.00108346	0.20924	8.39e-05	0.000801306
STAD	JQ-1:navitoclax (2:1 mol/mol)	0.00652996	0.164128	0.00212913	0.00519665
STAD	phloretin	0.0197348	0.184538	0.000540401	0.00232761
STAD	niclosamide	0.000120922	-0.112689	0.035613	0.0377922
STAD	axitinib	0.0430625	0.144077	0.00710022	0.0114683
STAD	PF-184	0.00467572	0.165941	0.00189632	0.004825
STAD	AT7867	4.25e-05	-0.159447	0.00285575	0.00623159
STAD	isonicotinohydroxamic acid	0.00091982	0.183476	0.000582496	0.00238425
STAD	KH-CB19	0.00160108	-0.149336	0.00524673	0.00935964
STAD	KPT185	1.07e-06	0.158741	0.00298304	0.00640334
STAD	sotrastaurin	3.68e-05	-0.164703	0.00205257	0.00510431
STAD	marinopyrrole A	0.0319729	0.139125	0.00935919	0.0137848
STAD	HBX-41108	3.43e-05	0.111245	0.0380578	0.0396837
STAD	BRD-K55473186	0.0445445	-0.141824	0.00805908	0.0124087
STAD	BRD-K90370028	0.0288959	0.172058	0.00127206	0.00379315
STAD	BRD-K48477130	0.00646033	0.157224	0.00327438	0.00689398
STAD	MI-2	6.26e-12	0.295948	1.83e-08	1.5074625e-06
STAD	AT13387	0.00040988	0.158577	0.00301351	0.00643211
STAD	BRD-K01737880	0.000135037	0.170371	0.00142198	0.00401
THYM	betulinic acid	0.0189559	-0.271934	0.00289318	0.00629243
THYM	teniposide	0.0309479	0.187277	0.0422854	0.0432703
THYM	lovastatin	0.0489432	0.201948	0.0283062	0.0319415
THYM	blebbistatin	0.00437912	-0.226251	0.0137554	0.0183498
THYM	NSC95397	0.0454432	0.199766	0.0300963	0.0335592
THYM	GSK-3 inhibitor IX	0.0454432	0.190288	0.0390227	0.0404339
THYM	erlotinib	0.0038674	-0.292029	0.00133325	0.00391834
THYM	apicidin	0.0489432	0.195195	0.0341573	0.0368359
THYM	BRD-A94377914	0.0020335	0.181011	0.0498103	0.0498103
THYM	CIL56	0.00308114	0.22145	0.0159544	0.0204951
THYM	FQI-1	0.0143419	0.250891	0.00613766	0.0104113
THYM	BRD-K92856060	0.0269138	0.253011	0.00570493	0.0099988
THYM	ML162	0.0109933	0.246097	0.00722514	0.0115569
THYM	Platin	0.00586654	-0.286444	0.001663	0.00440128
THYM	BRD-K63431240	0.034138	0.248921	0.00656564	0.0107631
THYM	ML203	0.0446019	0.280123	0.00212432	0.00519665
THYM	RG-108	0.0309479	0.278666	0.00224592	0.00538204
THYM	GMX-1778	0.0177891	0.238197	0.0093921	0.0137848
THYM	austocystin D	0.0197705	-0.311794	0.000588209	0.00239278
THYM	daporinad	0.0328297	0.288953	0.00150667	0.00418944
THYM	ML312	0.0480476	-0.255374	0.00525503	0.00935964
THYM	BRD-K16147474	0.0214917	-0.28692	0.00163225	0.00435487
THYM	afatinib	0.00416749	-0.228478	0.0128286	0.0173951
THYM	canertinib	0.0137279	-0.337346	0.000187249	0.00124856
THYM	PLX-4720	0.00147467	-0.309538	0.000647669	0.00247426
THYM	3R-RSL-3	0.0025077	0.242625	0.00811601	0.0124673
THYM	CHM-1	0.000353382	0.216184	0.0187114	0.0232407
THYM	GDC-0941	0.0185598	-0.193998	0.0352947	0.0375754
THYM	PHA-793887	0.0328297	0.22821	0.0129369	0.017506
THYM	BRD-K28456706	0.0398256	0.240388	0.00874038	0.0132108
THYM	BRD-A02303741	0.0437738	0.1846	0.0453753	0.0462884
THYM	leptomycin B	0.0480476	0.181333	0.049398	0.049473
THYM	serdemetan:SCH-529074 (1:1 mol/mol)	0.0140319	-0.335852	0.00020077	0.00129713
THYM	selumetinib:tretinoin (2:1 mol/mol)	0.041367	-0.257575	0.00486459	0.00895465
THYM	selumetinib:vorinostat (8:1 mol/mol)	0.0114979	-0.315878	0.000493166	0.00221974
THYM	docetaxel:tanespimycin (2:1 mol/mol)	0.0348086	-0.307817	0.000696693	0.00257933
THYM	navitoclax:PLX-4032 (1:1 mol/mol)	0.0405901	-0.246218	0.00719575	0.0115569
THYM	BMS-195614	0.0291595	-0.239282	0.00906435	0.0135248
THYM	doxorubicin:navitoclax (2:1 mol/mol)	0.0454432	-0.355595	7.76e-05	0.00077703
THYM	rigosertib	0.0309479	-0.311644	0.000592005	0.00239323
THYM	CAL-101	0.00693135	-0.193492	0.0357842	0.037852
THYM	NVP-BSK805	0.00937858	-0.310626	0.000618344	0.00243681
THYM	AZD7762	0.0398256	0.195082	0.0342637	0.0368359
THYM	crizotinib:PLX-4032 (2:1 mol/mol)	0.00743861	0.201428	0.0287243	0.0322476
THYM	dexamethasone	0.0376049	-0.31883	0.000433498	0.00207011
THYM	BRD-K09587429	0.00341059	0.212338	0.0209758	0.025317
THYM	crizotinib	0.0114979	-0.221992	0.0156918	0.0203161
THYM	BMS-345541	0.00448855	-0.220805	0.0162717	0.020862
THYM	niclosamide	0.00559067	-0.288751	0.00151871	0.00419772
THYM	ETP-46464	0.0321919	0.235319	0.0103136	0.0148075
THYM	methylstat	0.0446019	-0.194532	0.034783	0.0371976
THYM	HBX-41108	0.00559067	0.250847	0.00614693	0.0104113
THYM	MI-2	0.0376049	0.26383	0.00389249	0.00765716
