# Supplementary material for: Intra-tumor microbiome-based tumor survival indices predict immune interaction and drug sensitivity on pan-cancer scale
Source: mSystems. 2025 Jun 25;10(7):e00312-25. doi: 10.1128/msystems.00312-25 (PMC12282056; doi:10.1128/msystems.00312-25)
Supplement: Table S4 — Mediation analysis results on the TCMA data set. [file msystems.00312-25-s0005.xlsx]

## Sheet: Sheet1
Supplementary Table 4. Mediation Analysis Results on the TCMA Dataset.
Cancer	Microbe	Gene	Methy	Microbe-Gene-Coef	Microbe-Gene-Coef-Pvalue	Microbe-Gene-Coef-Pvalue-mark	Microbe-Methy-Coef	Microbe-Methy-Coef-Pvalue	Microbe-Methy-Coef-Pvalue-mark	Methy-Gene-Coef	Methy-Gene-Coef-Pvalue	Methy-Gene-Coef-Pvalue-mark	Percentage	Microbe-Gene-Cor	Microbe-Gene-Cor-Pvalue	Microbe-Gene-Cor-Pvalue-mark	Microbe-Methy-Cor	Microbe-Methy-Cor-Pvalue	Microbe-Methy-Cor-Pvalue-mark	Methy-Gene-Cor	Methy-Gene-Cor-Pvalue	Methy-Gene-Cor-Pvalue-mark
ESCA	Capnocytophaga	ATP1B1	cg13104274	1.76758073926104	0.72001002926069		3.14294310645833	0.0167076843800536	*	-4.2356	9.21520026001075e-09	***	100	-0.358588	0.0213221616139152	*	0.522837456228082	0.000453151601891207	***	-0.769686	4.06912815953093e-09	***
ESCA	Capnocytophaga	CALN1	cg18682226	-2.08167	0.299163816913191		4.17730794763006	0.00566544639568768	**	0.696732555035027	0.00132436216749696	**	100	0.337213691417451	0.0310805464757015	*	0.452974666452237	0.00293996272879042	**	0.642272182602684	5.98902285567212e-06	***
ESCA	Capnocytophaga	CALN1	cg10509407	-1.01404	0.612984456350657		3.67887202984538	0.0325388990109992	*	0.500923724091569	0.00860720799026876	**	100	0.337213691417451	0.0310805464757015	*	0.375898904280655	0.0154327291199583	*	0.541732017284792	0.000254207587329112	***
ESCA	Capnocytophaga	CC2D1A	cg25409794	-1.06576	0.621066941948654		0.397673007307708	0.0114777361063901	*	-7.45345	0.00106048907985137	**	100	-0.380845	0.0140278657140547	*	0.449471222717165	0.00319710435630969	**	-0.563937	0.000123158599010468	***
ESCA	Capnocytophaga	CLPTM1L	cg26720682	-3.73755	0.170092206137912		0.341955119111665	0.0414491507714874	*	-5.19431	0.0445723045777321	*	100	-0.328087	0.036244601316493	*	0.342925316185861	0.028169099452782	*	-0.397387	0.0100896153536027	*
ESCA	Capnocytophaga	CLPTM1L	cg12486712	-2.44849	0.314700708970865		0.362881942631448	0.034146980750735	*	-8.44704	0.000444702079335079	***	100	-0.328087	0.036244601316493	*	0.43648787240484	0.00432966953232874	**	-0.573345	8.91765460716536e-05	***
ESCA	Capnocytophaga	CSNK2B	cg09423426	1.41908980244149	0.65525212821763		0.241729271218065	0.0478233763003203	*	10.9021	0.0106225796262991	*	100	0.313661256751731	0.04582353903405	*	0.314897766305286	0.0449295454474537	*	0.489895470383275	0.00114955129309584	**
ESCA	Capnocytophaga	CSNK2B	cg17867605	0.656760975719504	0.839649509349211		0.248771250443891	0.0142342466763638	*	13.657875290258	0.00855922778286739	**	100	0.313661256751731	0.04582353903405	*	0.430717494488251	0.00493607464677608	**	0.311498257839721	0.0474219670037562	*
HNSC	Bifidobacterium	CTCFL	cg20273358	2.09307664243342	0.129473746130999		-1.6493	0.0275023062889391	*	-1.31178	5.32857935187072e-13	***	100	0.310970422585762	0.000373040895435272	***	-0.177874	0.0454247998300859	*	-0.371085	1.74732179409165e-05	***
ESCA	Capnocytophaga	CYP4F12	cg02824980	-2.95563	0.641269756774357		1.22524110272006	0.0231020044407901	*	-3.97883	0.0349332532461151	*	100	-0.386615	0.0125273589048559	*	0.354672156944631	0.0228874636007993	*	-0.374216	0.0159370751870778	*
ESCA	Capnocytophaga	DIRAS1	cg25511813	-1.86958	0.57306095602083		2.68486771815505	0.0328991579753035	*	1.9531499067703	2.66745177104057e-05	***	100	0.326026352287279	0.0375029522919533	*	0.353229562465484	0.0234878153921647	*	0.622299651567944	1.39993425266596e-05	***
ESCA	Fusobacterium	FIP1L1	cg13883904	-0.19248	0.358928078910437		-1.12788	0.0109275524376035	*	0.235432681843861	0.00237859775966976	**	100	-0.347297	0.0260962844055964	*	-0.566343	0.000113504347491247	***	0.558544092555632	0.000147555982711228	***
ESCA	Capnocytophaga	FRK	cg26893134	-0.812613	0.866071535673962		1.7419475082791	0.0492677476807633	*	-1.99261	0.0242606446459067	*	100	-0.345811	0.0267865339416023	*	0.319637719593912	0.0416325795453932	*	-0.447735	0.00333166529931386	**
ESCA	Capnocytophaga	FUZ	cg11398523	-3.72488	0.291580616398407		-4.62114	0.0359552148266455	*	-1.63003	9.07684919374218e-08	***	100	0.334063664385385	0.0327895987800852	*	-0.343956	0.0276686969361325	*	-0.811324	1.24877445193851e-10	***
ESCA	Fusobacterium	GEN1	cg03935872	-0.298945	0.268127179853303		0.028374015095539	0.0445807832108041	*	-6.33209	0.038697085869735	*	100	-0.351303	0.024310014941228	*	0.422401078583696	0.00593932266286085	**	-0.335714	0.0318846580552485	*
ESCA	Capnocytophaga	GPC6	cg13201587	-4.57756	0.383564493307012		4.61998289397927	0.00150744782562287	**	2.09438192026324	0.000396693408785344	***	100	0.385172725932316	0.0128890587199726	*	0.398980415947011	0.00976593456549837	**	0.409059233449477	0.00791766533136841	**
ESCA	Capnocytophaga	GPC6	cg18880946	-2.36107	0.646581970754522		4.27604701443454	0.00788894113256798	**	1.74449130881885	0.000992784504681781	***	100	0.385172725932316	0.0128890587199726	*	0.40557513356597	0.00851925789152082	**	0.448780487804878	0.00325006282566159	**
ESCA	Capnocytophaga	GPC6	cg26671050	-3.9499	0.428662304823365		4.74847958808146	0.00449488506665453	**	1.90552550100658	0.000148637032353617	***	100	0.385172725932316	0.0128890587199726	*	0.417528059250333	0.00660559962178433	**	0.504878048780488	0.000761511944071411	***
ESCA	Capnocytophaga	GPC6	cg07471948	-2.14815	0.696322907598925		5.26028693759938	0.00286258154378324	**	1.37760593065803	0.00583316977299994	**	100	0.385172725932316	0.0128890587199726	*	0.334269749310977	0.0326754729953973	*	0.351219512195122	0.0243461646234967	*
ESCA	Capnocytophaga	GPC6	cg10949632	-1.42409	0.757450591887237		2.90721867367745	0.044541479446308	*	2.24356845197893	5.93311509851952e-05	***	100	0.385172725932316	0.0128890587199726	*	0.316752530635618	0.0436150996626297	*	0.469163763066202	0.00197266323990326	**
ESCA	Capnocytophaga	GPC6	cg26530275	-2.07942	0.680630549378368		4.6364275059472	0.0122114803757521	*	1.54814687688063	0.000697832728964928	***	100	0.385172725932316	0.0128890587199726	*	0.435457447776877	0.00443293814587334	**	0.499303135888502	0.000889564022433808	***
ESCA	Capnocytophaga	GPX2	cg10880599	-6.04732	0.485768456917198		2.77790499730842	0.0462025807419175	*	-2.71373	0.00794287504823154	**	100	-0.371983	0.0166276406610052	*	0.315928190933248	0.0441953921957914	*	-0.440941	0.00390711323919705	**
ESCA	Capnocytophaga	GPX7	cg26251270	-7.02152	0.0570868777084361		-2.99655	0.043465648203861	*	-3.38682	6.82386824610741e-11	***	100	0.310982152719029	0.0478099415875816	*	-0.382906	0.0134753652383425	*	-0.847387	2.81448853254184e-12	***
ESCA	Capnocytophaga	HOPX	cg04307083	17.360745534889	0.0076818758472272	**	-2.34662	0.0366152743869498	*	-1.84792	0.0382077454421116	*	19.9858937395408	0.387233575188241	0.0123750085058624	*	-0.394859	0.0106218929140948	*	-0.376307	0.015312591306869	*
ESCA	Fusobacterium	KCND3	cg17711754	-0.347805	0.623042263178116		-0.490608	0.0174310955640616	*	1.63972086757093	0.00361243474253394	**	100	-0.432324	0.00476027169007728	**	-0.481392	0.00144044596351028	**	0.582578397212544	6.43300824158586e-05	***
ESCA	Fusobacterium	KCND3	cg06160682	-0.458177	0.5081970695902		-0.644467	0.0411124160154238	*	1.07699332180902	0.00310840418885805	**	100	-0.432324	0.00476027169007728	**	-0.340949	0.0291498111784088	*	0.511072556919516	0.000638730363001418	***
ESCA	Capnocytophaga	MCF2L	cg08141659	-4.99358	0.280041007486851		0.91866108555478	0.030392592514323	*	-4.90176	0.00587012478305953	**	100	-0.327675	0.0364934659985831	*	0.34952003380482	0.0250921206323413	*	-0.489547	0.00116035789204341	**
ESCA	Capnocytophaga	MCF2L	cg05437446	-4.15712	0.341166363736577		0.554640158361866	0.0329179153703495	*	-9.627	0.000662985201210187	***	100	-0.327675	0.0364934659985831	*	0.334063664385385	0.0327895987800852	*	-0.625436	1.23000458622648e-05	***
ESCA	Capnocytophaga	NDUFS4	cg04638486	5.42940896007426	0.0615604083615181		-0.344562	0.0493793330871113	*	-5.7957	0.027438980274994	*	100	0.37548673442947	0.0155549884161999	*	-0.423092	0.0058496870902422	**	-0.454181	0.00285570421884762	**
ESCA	Capnocytophaga	NDUFS4	cg04996251	4.24963228281625	0.106859954612864		-0.159643	0.0384655187443242	*	-19.8991	0.000501578153129199	***	100	0.37548673442947	0.0155549884161999	*	-0.33427	0.0326754729953974	*	-0.659582	2.72726785279372e-06	***
ESCA	Fusobacterium	NLRP1	cg19060895	0.0719852868005614	0.903163759969345		-0.356724	0.00639947518622085	**	2.90419682121243	0.000152036426154031	***	100	-0.426953	0.00537033823371309	**	-0.319077	0.0420122404424579	*	0.597038327526133	3.77979783451799e-05	***
ESCA	Capnocytophaga	PCDHGB2	cg11014124	4.10109781232377	0.316020719446495		5.65330909655506	0.0241440859520947	*	0.898168711928018	0.000968008057602141	***	100	0.336536683492494	0.0314415216227293	*	0.362749710981155	0.0197576080073077	*	0.598567995252932	3.56765589961957e-05	***
ESCA	Capnocytophaga	PROZ	cg19898394	-1.46631	0.211215640178279		-2.96419	0.0207556717300514	*	0.391600605335572	0.00807327824869277	**	100	-0.504702	0.000765290035550647	***	-0.44741	0.00335738500860835	**	0.575783972125436	8.1883744513762e-05	***
ESCA	Capnocytophaga	RPH3AL	cg19242851	-5.11916	0.214264588496063		-2.97855	0.0272466565974665	*	1.03002785628732	0.0343330340201729	*	100	-0.338598	0.0303533200009841	*	-0.356527	0.0221344507234587	*	0.398954703832753	0.00977108542057171	**
ESCA	Fusobacterium	SLC22A23	cg21871724	-0.453916	0.369972745484985		-0.0329339	0.0264436532647617	*	10.8618784305565	0.0459665469043698	*	100	-0.351849	0.024074515879011	*	-0.409929	0.00777326320897842	**	0.416724738675958	0.00672141493397832	**
ESCA	Capnocytophaga	SLC26A1	cg04969220	-4.2906	0.202100895806045		3.66459866738741	0.0198047036592509	*	-1.28055	0.000363021199769608	***	100	-0.396713	0.0102290944840913	*	0.342719231260268	0.0282700736604311	*	-0.62439	1.28442413152661e-05	***
ESCA	Capnocytophaga	SLFN12	cg21697381	-1.35809	0.569817630381979		-4.91294	0.00913032748674224	**	-1.34981	2.7901134238192e-08	***	100	0.341070551855529	0.0290887024586239	*	-0.427626	0.00529031026969106	**	-0.806969	1.86870069513429e-10	***
ESCA	Capnocytophaga	SLFN12	cg10431713	-0.482662	0.84695747733557		-4.85839	0.0162524176699605	*	-1.18478	2.93436062899536e-07	***	100	0.341070551855529	0.0290887024586239	*	-0.421032	0.00612042826627445	**	-0.775087	2.70115352751933e-09	***
ESCA	Capnocytophaga	SLFN12	cg20354552	0.908192482800926	0.755149762634725		-4.12888	0.0215475962063441	*	-1.05725	0.000147451736782951	***	100	0.341070551855529	0.0290887024586239	*	-0.477087	0.00161118423446211	**	-0.654355	3.47666269769259e-06	***
ESCA	Capnocytophaga	SLFN12	cg03251655	-1.23757	0.597090943073603		-4.73407	0.0112129845763268	*	-1.37535	1.53681818605578e-08	***	100	0.341070551855529	0.0290887024586239	*	-0.421444	0.00606542918804324	**	-0.818118	6.51968036370847e-11	***
ESCA	Capnocytophaga	SLFN12	cg08330690	0.272265655697767	0.923699158321142		-5.03242	0.0140375675055652	*	-0.99379	3.9295501368204e-05	***	100	0.341070551855529	0.0290887024586239	*	-0.460806	0.00242973687841282	**	-0.686237	7.32127304743079e-07	***
ESCA	Capnocytophaga	SLFN12	cg05174890	-1.13716	0.617647194308661		-5.4876	0.0137749863333282	*	-1.1682	6.45108779154377e-09	***	100	0.341070551855529	0.0290887024586239	*	-0.442877	0.00373494417128696	**	-0.829094	2.15124604326985e-11	***
ESCA	Capnocytophaga	SNRPN	cg20775837	-2.46817	0.632978901655083		5.45989835234677	0.0156902591670159	*	1.58579323896585	6.18448414570561e-05	***	100	0.345192250367378	0.0270779581623409	*	0.377505233490313	0.0149639778471958	*	0.667219970621512	1.89635989925896e-06	***
ESCA	Capnocytophaga	SNRPN	cg22259765	0.261371340744435	0.963096165208845		1.10307381376825	0.0275246751432433	*	5.37473506569497	0.0039522194173332	**	100	0.345192250367378	0.0270779581623409	*	0.336742768418087	0.0313312748668251	*	0.490766550522648	0.00112292466778756	**
ESCA	Capnocytophaga	SNRPN	cg21746532	-7.44816	0.182125685981247		5.57149414201659	0.000427702463954355	***	2.44786366128938	2.95969743955746e-05	***	100	0.345192250367378	0.0270779581623409	*	0.512739294874052	0.000608869078269574	***	0.579616724738676	7.15113137574585e-05	***
ESCA	Capnocytophaga	TBCA	cg13438543	3.73254039097692	0.147421480283537		0.189348149172178	0.0231780481732508	*	12.7764263273137	0.0100937059583443	*	100	0.324995927659316	0.0381453936380118	*	0.372807630396768	0.0163697970624068	*	0.460278745644599	0.00246145785108138	**
ESCA	Capnocytophaga	TCERG1L	cg13804738	1.33104672427966	0.40103568975569		3.9466836663393	0.00987078342441663	**	0.835479843486079	5.51660298485738e-06	***	100	0.403584601341913	0.00888026907340514	**	0.423504522092514	0.00579680151440001	**	0.619445905901395	1.57298241534564e-05	***
ESCA	Capnocytophaga	TCERG1L	cg13830791	2.96570773641068	0.111959463219197		4.76814892798911	0.0376811110661264	*	0.348712606259225	0.00797526773213164	**	100	0.403584601341913	0.00888026907340514	**	0.400978532047359	0.00937270032351369	**	0.737879495898102	3.70101993664556e-08	***
ESCA	Capnocytophaga	TCERG1L	cg26470482	2.30322617525963	0.180288288694094		3.22660433627125	0.0282922042263573	*	0.720632268023699	0.00026508127018672	***	100	0.403584601341913	0.00888026907340514	**	0.31943163466832	0.0417717128053662	*	0.555148989086313	0.000165074831739411	***
ESCA	Capnocytophaga	TCERG1L	cg14614689	0.877956986177814	0.529245193610215		3.09599232458565	0.0100675974636938	*	1.21139331004188	4.25866731120782e-08	***	100	0.403584601341913	0.00888026907340514	**	0.338391447822827	0.0304607216778049	*	0.577975265787602	7.57978477276544e-05	***
ESCA	Capnocytophaga	TCERG1L	cg10371050	2.76323854509423	0.121988289451334		3.0886492538733	0.0450630223123703	*	0.603883017370341	0.00162977430060476	**	100	0.403584601341913	0.00888026907340514	**	0.33035413572472	0.0349005674133961	*	0.512807117037357	0.000607680842342284	***
ESCA	Fusobacterium	THAP6	cg12986955	-0.290904	0.207374489516416		0.00722741790141335	0.0103087857977779	*	-26.9703	0.0364406797193954	*	100	-0.360315	0.0206605696544446	*	0.40164516351536	0.0092445609679748	**	-0.410627	0.00765908913040544	**
ESCA	Capnocytophaga	TNFAIP2	cg03572388	-5.62284	0.378352152069636		0.547795039898749	0.0120356843612117	*	-13.2206	0.00535736425747238	**	100	-0.308303	0.0498653025655188	*	0.415673294920001	0.00687564853304689	**	-0.525958	0.000412844140975653	***
ESCA	Capnocytophaga	TOM1L2	cg04273763	3.58228404876952	0.311385117868613		3.99763095279151	0.00801397224083886	**	-1.23455	0.00134792250981338	**	100	-0.334682	0.0324482017766817	*	0.486360424398216	0.00126345145641424	**	-0.483101	0.00137722206542703	**
ESCA	Capnocytophaga	ZFHX4	cg10835711	0.262309785621121	0.930959871679061		2.36245244715504	0.0276375856030037	*	1.84936746155573	0.000145129805679841	***	100	0.351993052911929	0.0240127994646817	*	0.429893154785881	0.0050284616269969	**	0.604006968641115	2.89826611594359e-05	***
ESCA	Capnocytophaga	ZNF160	cg08470053	-2.97158	0.349916514857963		4.31508407422271	0.015691697061898	*	1.80021457882108	8.6766918499226e-08	***	100	0.323965503031354	0.038796797265373	*	0.447822543312425	0.00332477810648552	**	0.457839721254356	0.00261301127088986	**
ESCA	Capnocytophaga	ZNF311	cg26127652	2.96707333449025	0.288069184693633		-3.85638	0.0188434853811032	*	-0.916279	0.00116314644849657	**	100	0.400423010426158	0.00948064201039653	**	-0.439579	0.00403232944129602	**	-0.61777	1.68351445653885e-05	***
ESCA	Capnocytophaga	ZNF311	cg22185558	1.87333887479437	0.487932333388907		-4.91169	0.00750791670354447	**	-0.94209	0.000153616545562747	***	100	0.400423010426158	0.00948064201039653	**	-0.528608	0.000381178276147965	***	-0.736411	4.06691375931254e-08	***
ESCA	Capnocytophaga	ZNF311	cg01269798	4.04921961514886	0.177534754069303		6.30672927329613	0.0232565002732819	*	0.388691843667225	0.0240145720153166	*	100	0.400423010426158	0.00948064201039653	**	0.425476170019253	0.00554950748569145	**	0.498779372416237	0.000902527280583773	***
ESCA	Capnocytophaga	ZNF311	cg18305433	-0.597831	0.783610613901489		-3.98981	0.00263692319919297	**	-1.77914	1.41264173093764e-08	***	100	0.400423010426158	0.00948064201039653	**	-0.438549	0.00412940062558174	**	-0.526829	0.000402182847516072	***
ESCA	Capnocytophaga	ZNF311	cg09435617	2.87684428066672	0.298417043077527		-3.89342	0.018995700853959	*	-0.930736	0.000809499343479095	***	100	0.400423010426158	0.00948064201039653	**	-0.365611	0.0187389650224457	*	-0.663792	2.23512352170411e-06	***
ESCA	Capnocytophaga	ZNF331	cg25564733	3.64366755337791	0.326261713980376		3.37393398415597	0.0252397182776229	*	1.33259353035024	0.00115698072059777	**	100	0.458538959443233	0.00256874688957775	**	0.401659519979713	0.00924181798301037	**	0.620034843205575	1.53574412887503e-05	***
ESCA	Capnocytophaga	ZNF408	cg26886334	2.7743281878827	0.1858227511213		0.164880065200545	0.0471336738931384	*	9.24855769114506	0.0227192992455087	*	100	0.336536683492494	0.0314415216227293	*	0.372807630396768	0.0163697970624068	*	0.393205574912892	0.0109827828093476	*
ESCA	Capnocytophaga	ZNF470	cg16722964	-0.340297	0.859308464980566		-3.96709	0.0270118542945007	*	-0.748369	6.08152555556903e-05	***	100	0.328087201543203	0.0362446013164931	*	-0.439579	0.00403232944129602	**	-0.59007	4.899441743453e-05	***
ESCA	Fusobacterium	ZNF501	cg24837680	-0.31822	0.170460444282278		0.498140498774509	0.00240810611518986	**	-0.680122	0.00258646704294755	**	100	-0.431596	0.00483928906225228	**	0.577615268020162	7.67685923736865e-05	***	-0.533972	0.000323656181119812	***
ESCA	Fusobacterium	ZNF501	cg02933119	-0.286946	0.214533456111112		0.503446491442508	0.0015685457035273	**	-0.735075	0.00157465250541556	**	100	-0.431596	0.00483928906225228	**	0.499689551798687	0.000880106672494945	***	-0.472997	0.00178972778666551	**
ESCA	Fusobacterium	ZNF501	cg04389838	-0.447254	0.0663099286062017		0.322332358044263	0.00723874862314439	**	-0.650765	0.038355052823268	*	100	-0.431596	0.00483928906225228	**	0.52208409174084	0.000463395629444548	***	-0.394948	0.0106027507798601	*
ESCA	Fusobacterium	ZNF501	cg02073558	-0.417537	0.0676173617818942		0.621446433805554	0.0172314249912079	*	-0.385358	0.00592754252266462	**	100	-0.431596	0.00483928906225228	**	0.582030752549175	6.56064156742116e-05	***	-0.350443	0.0246848239923576	*
